# Supplementary material for: An integrative bioinformatics framework for functional annotation and prioritization of hypothetical proteins in Bacillus thuringiensis relevant to biological pest control
Source: Braz J Microbiol. 2026 Jun 10;57(1):170. doi: 10.1007/s42770-026-01985-x (PMC13253909; doi:10.1007/s42770-026-01985-x)
Supplement: Supplementary file 4 — Supplementary Material 4. [file 42770_2026_1985_MOESM4_ESM.fasta]

# Supplementary File S1
# FASTA sequences of the six prioritized hypothetical proteins from Bacillus thuringiensis
# Description: non-redundant candidates prioritized for downstream structural and functional analyses
# Sequence format: one-letter amino acid code; headers standardized for supplementary submission

>MCR6823109.1 | Polymorphic toxin system immunity protein 49 | Bacillus thuringiensis | Selected candidate
MDKPLTALQTIIIHMNTTEHWHDFICYCQHREAGLRKLAFKHLETFITNAKKWEPKDQEEFAISLFTILD
VLNEKDEVLTFSLNSFLIDILYRWTENNPFDSRPFRWIGIYMDSSNKEDDLEKSLRKAIELGGDTEQEAM
IYLVSNYINNLEFGTHEFPSGYCGDLSECIEKLPYMLQLIDRIQNKNIKEQNIGQIQEQLHLILDWLKHT
QIPVDAVRVREKEQTKELEKVIVYYLHNSSSR
>MCR6823244.1 | Cpx-domain envelope-associated redoxin-like protein | Bacillus thuringiensis | Selected candidate
MTTELYGAHCNERKGYRVIEGRGSYNHYFGGQDCNLPVCKLCGEKMHQILCFDLKDGRLAELKSNELNIL
PFVSCLNCAMVWEPQYFQLSDGGKTVQIIQQQNIEEWIMEEEYKLPVSLPKTTVKLINMKNEDIPIDEDS
YWEAFDLFGSEYVCRLLGVPLYDDLPKDLACPTCAKEMRYVATITQDIEERGLISVVNFQFGEMNLYYYL
CIDCLIIKTEIQNT
>MCR6857976.1 | SGNH/GDSL hydrolase family protein | Bacillus thuringiensis | Selected candidate
MKEQYKIIVLSDELSGDRIRNTLDKNKCKTIAHIVDVSDVVRIENSFQYIVIWRVDAEKLTNDLINRGVQ
SSKIINLTKYMYEWKNKLISIYQINPDLMSLYISMKKAKSDPTYELFATGLSYPHCGISTELLSKKSIKL
TLPSQDLYYDYLIASQLLSNTHSFQYCLIGIAYFSFYFDMSLSSESYRIHKVYYPLFQDGHHTVVHSPLP
TDGFLHLNTPKPLFSIFNLHFEYILLDELKDESLILPWINAEWNTTPLHIPFEEHGRIRAASHAKLAYPH
TLVENKMIFKKYLELLLKNDIKPLIVVFPVTSHYFNCSSKKLKEDFYKVINEFQTQYSFQIIDLFDSPLF
CEDDFYDSDHMNKKGANKMSTLLNMFIQERKV
>MCR6861676.1 | HNH nuclease domain-containing protein | Bacillus thuringiensis | Selected candidate
MSIKNQPAVRFAIWNAYNRRCAISKNLIENITDMEIDHIISVATFKDKDKVRLYDLPENFELDGLENLRP
VLRVWNREKSNQDLPSGQVNLDLMKAKKLKKLVEREIEKYHEEKKYALSIESIRESIQRKEISLEEYMDE
IKGYKENFGDELIRIKNKFVNSIEVNSHSVRISAHLPRIREREGNCLFTFNSFYLRQVNIILTHEEILRT
LYKGHKTPFHLSLRPYIIKNKLARKLKTYTVTLGGCVFNLELEEVNHLIKAIDIFMESYIEAMKKIENEL
ESNHFYPLLSNLNNYKLLCIPTNLYEKILLFIRKHDYAHGDSNWHIFDAQGQGIKVYDKNKGKYRCFIYA
VTSNNNRHVWYSSNDSVWLVWDYMTIEGEELWSAQKTYKWLVENLIPVVEFAFKPKRNALFNSRKDNIKM
NEFIYTSTDKYYDINKTFSASSLLNIIESLQIMYSLKEYVYIDNSIYLNIYDSIIYLVNISSKLDYHYIS
SKLGLSDIDNNEDLVVKINRLKQKKVNEVIHGKTLDKLYRVLYILVQDLLEVITEEVVVKIVSLIREHVN
TYNTEKLIESQYKI
>MCR6868317.1 | HTH Myb-type domain-containing regulator | Bacillus thuringiensis | Selected candidate
MGNTKRGKPQQWSDEDLKNIALEVKYKQPNRKLTSLLLEKETGIGRNTWSRRMKEFINHLNSPVHIPKLD
ESGIITIPSVEELFLQYGANTIELKNEIAKLLNIISDLYTDTKKLVTLEEATQKMKSEIEQLKEQLSKVT
VQKTHYETLYNQIVAESYFPHLYGQSEKLTQANVKAEVITLPNQISQVLELNSPNKVFQSEAANSNTVDV
NNQKIEKLNALFNLELEDS
>WP_001091101.1 | Histone acetyltransferase HPA2-like protein | Bacillus thuringiensis | Selected candidate
MNTEQINKLNTNRISPIYDCNYKLFDAHLEFYTAMGFKVVYYQKAPYRFASVIKDGIGEFSFYGVRKYEE
EGNIGGCYVYVQNVKEVHEELKRNLKAYYGKIPTKGTPRYSRLNQTAEDWRFNITDVSGNTIIIGQPFGD
STKLMVAEEKRVKELKSKFEKAYAQAYRFAYSKEDFLAARNTMEAAFHKFNEEVSNELLFKARVLQAEIF
MSLGQKNKVKNIMQEIDNLSLTVVEKEILKEFSERLDEIRREMKQH
